# Supplementary material for: STING induces LC3B lipidation onto single-membrane vesicles via the V-ATPase and ATG16L1-WD40 domain
Source: J Cell Biol. 2020 Nov 17;219(12):e202009128. doi: 10.1083/jcb.202009128 (PMC7716379; doi:10.1083/jcb.202009128)
Supplement: Table S1 — lists information for all reagents and resources, as well as sequence information for all plasmids and CRISPR KO cell lines generated in the study. [file JCB_202009128_TableS1.xlsx]

## Sheet: Reagents and Resources
TABLE 1.
Reagent type/Resource	Designation	Source/Reference	Identifier	Assay	Sequence/Primer Name	Sequence
Cell line (Human)	HeLa	Langereis et al., 2015
Cell line (Human)	STING KO HeLa	Langereis et al., 2015
Cell line (Human)	HeLa	ATCC	CVCL_0030
Cell line (Human)	FIP200 KO HeLa	Vargas et al., 2018
Cell line (Human)	WIPI2 KO HeLa	This paper
Cell line (Human)	WIPI 4KO HeLa	This paper
Cell line (Human)	ATG16L1 KO HeLa	This paper
Cell line (Human)	O/N/T TKO	Lazarou et al., 2016
Cell line (Human, Neonatal)	Primary Dermal Fibroblasts, Normal	ATCC	PCS-201-010
Cell line (Mouse)	Primary Mouse Embryobic Fibroblasts	Narendra et al., 2008
Construct	pDONR-223-hSTING	This paper	NM_198282.4		attB-hSTING-F	ggggacaactttgtacaaaaaagttggcATGCCCCACTCCAGCCTGCATCC
					attB-hSTING-R	ggggacaactttgtacaagaaagttgggcaTCAAGAGAAATCCGTGCGGAG
Construct	pHAGE-GATE-eGFP-STING	This paper
Construct	pHAGE-GATE-mCherry-STING	This paper
Construct	pHAGE-BL-mEGFP-LC3B	This paper	NM_022818.5		GFP-LC3-F	TCAAGCTTCGAATTCTGCAGTCGACATGCCGTCGGAGAAGACC
					pHAGE-LC3-R	AtgatcaaTCTAGACCGGTGGATCCTTACACTGACAATTTCATCCCGAAC
Construct	pHAGE-BL-mRFP1-LC3B	This paper	NM_022818.5
Construct	pHAGE-BL-mTAGBFP2-ATG16L1-α	This paper	NM_017974.4		TF-SalI-ATG16L-F	tcaagcttcgaattctgcagtcgacATGTCGTCGGGCCTCCGC
					TF-BamHI-ATG16L-R	atgatcaatctagaccggtggatccTCAGTACTGTGCCCACAGCAC
Construct	pHAGE-BL-mTAGBFP2-ATG16L1-β	This paper	NM_030803.7		TF-SalI-ATG16L-F	tcaagcttcgaattctgcagtcgacATGTCGTCGGGCCTCCGC
					Beta_3R	atccagaaggcctccagcaggctgcgagagtcgcttagtggctgctctgctgatgg
					Beta_5F	ctgctggaggccttctggattctatcactaatatctttgggagacgctctgtctcttc
					TF-BamHI-ATG16L-R	atgatcaatctagaccggtggatccTCAGTACTGTGCCCACAGCAC
Construct	pHAGE-BL-mTAGBFP2-ATG16L1-∆WD40	This paper			TF-SalI-ATG16L-F	tcaagcttcgaattctgcagtcgacATGTCGTCGGGCCTCCGC
					TF-BamHI-ATG16WD-R	atgatcaatctagaccggtggatccTCAGTGATCAGAAGTTTCATCCACAATGACC
Construct	pHAGE-BL-mTAGBFP2-SopF	This paper
Construct	pHAGE-BL-BFP-SopF-Y224D	This paper			BFP-SopF-F	tcaagcttcgaattctgcagtcgacATGCTGAAGCCCATCTGTC
					SopF-Y224D-R	gagcggcgtcGATGGGTCTGCTGGTGGTG
					SopF-Y224D-F	cagacccatcGACGCCGCTCTGGACTTC
					pHAGE-SopF-R	atgatcaatctagaccggtggatccTCAGTACAGGATGATGCAGTCC
DNA Fragment	SopF	Thermofisher			Codon optimized SopF	ATGCTGAAGCCCATCTGTCACAGCGGCAGCATCAAGGTGCCCGAGTACCTGGAAACCGACAAAGAGAAGAACGCCGGCAGAACCCCTCTGAGCAGCGACATTCAGCAAGTGCGGAACGTGGTGGAAGATGTGCCTCTGTTCCCCGAGAGCAGAACAGCCAGAGGATCTGTGTCCGCCGCCTACAGACTGAGCTTCGACGAGGTGTTCTGCGGCCTGAGCAACGAGGAACGGAAGAAGGTGTACGGCCGGCTGTTCGGCAAACAGGTGCTGGCCCACATCCACAGCAGATGCCAGAGAGATGCCGACATCATCAGAGAGAAGGCCCTGCGGAGAATCAGCAGAGAGTGTGGCGCCGAGATCGATTGTGCCCTGCTGCTGAACAAGATGGTGGACATCCTG…
Antibody	Rabbit anti-LC3B	Sigma	L7543	WB
Antibody	Rabbit anti-STING (D2P2F)	Cell Signaling	#13647	WB
Antibody	Rabbit anti-pSTING(Ser366) (D7C3s)	Cell Signaling	19781	WB
Antibody	Rabbit anti-HSP90a/B (H-114)	Santa Cruz Biotechnology	sc-7947	WB
Antibody	Mouse anti-p62	Abnova	#H00008878-M01	WB
Antibody	Mouse anti-WIPI2	Abcam	ab105459	WB; IF
Antibody	Rabbit anti-ATG16L (D6D5)	Cell Signaling	#8089	WB; IF
Antibody	Rabbit anti-ATP6V1D	Abcam	ab157458	IF
Antibody	Rabbit anti-GAPDH	Sigma	G9545	WB
Antibody	Rabbit anti-LC3	MBL	PM036	IF
Antibody	Rabbit anti-LAMP2 (H4B4)	Abcam	Ab25631	IF
Cyclic dinucleotide	2'3' cGAMP	Chemitek
Chemical compound	Bafilomycin A1	Sigma
Chemical compound	Wortmannin	Calbiochem
Chemical compound	Chloroquine	Sigma
Chemical compound	Starvation (HBSS +Mg, Ca)	Caisson Labs
Chemical compound	Monensin	Sigma
DNA Fragment	Poly(dA-dT)	Invivogen
Reagent	Lipofectamine 2000	Thermofisher
gRNA sequences for generaion of KOs
	Targeting exon	gRNA sequence	PCR genotyping primer	PCR products and digestion
WIPI1	3	GCTCCACGATGTAGACGTCC	For: TCCCTGGGAGAGGGTAAAAAGC	509 bp. aatII cuts 291, 218
			Rev: GACACGGGGCCTGAGTGTTA
WIPI2	3	AAAGGCTGACGATGGCCACT	For: GTGAGGGGCCATCCTTAGAG	440 bp. EaeI/MscI cuts 170, 166, 104
			Rev: CTGGAGGGAGCAACAGACAAG
WIPI3	2	gtcatttcagaATTTCTAGA	For: GTGTTGTGTGCTCAGCCTTTA	1066 bp. XbaI cuts 720, 346.
			Rev: GGCCCGTTTTCCGTTTACTG
WIPI4	3	CCCAAGTTCTCAGAGATCTC	For: ATTGGGCCTGTACCCTTGTG	804. BglII cuts 424, 380
			Rev: GGGAAGACGGCTCCAAGATT
ATG16L1	8	TTGTCCTGGGGGACTGGGA	For: GTGCAGGAGAGTAAGGCATGT	670 bp. BsrI cuts 410, 243, 65C digestion
			Rev: ACTGACTGGCAACTCACTCT
